# Supplementary material for: Determination of Monacolin K and Citrinin in the Presence of Other Active Ingredients Found in Selected Food Supplements by HPLC-DAD
Source: Molecules. 2025 Dec 20;31(1):16. doi: 10.3390/molecules31010016 (PMC12786744; doi:10.3390/molecules31010016)
Supplement: Supplementary file 1 [file molecules-31-00016-s001.zip]

Archive with 1 entries (1 files):
- molecules-4043827-supplementary.pdf
